# Supplementary material for: Differences in Performance of ASD and ADHD Subjects Facing Cognitive Loads in an Innovative Reasoning Experiment
Source: Brain Sci. 2021 Nov 18;11(11):1531. doi: 10.3390/brainsci11111531 (PMC8615740; doi:10.3390/brainsci11111531)
Supplement: Supplementary file 1 [file brainsci-11-01531-s001.zip]

Archive with 1 entries (1 files):
- brainsci-1303085-supplementary.pdf
